# Supplementary material for: Non-Lynch Familial and Early-Onset Colorectal Cancer Explained by Accumulation of Low-Risk Genetic Variants
Source: Cancers (Basel). 2021 Jul 31;13(15):3857. doi: 10.3390/cancers13153857 (PMC8345397; doi:10.3390/cancers13153857)
Supplement: Supplementary file 1 [file cancers-13-03857-s001.zip]

Archive with 2 entries (2 files):
- Suppl. Material.pdf
- Table S2.xlsx
