# Supplementary material for: Non-Lynch Familial and Early-Onset Colorectal Cancer Explained by Accumulation of Low-Risk Genetic Variants
Source: Cancers (Basel). 2021 Jul 31;13(15):3857. doi: 10.3390/cancers13153857 (PMC8345397; doi:10.3390/cancers13153857)
Supplement: Supplementary file 1 [file cancers-13-03857-s001.zip › Table S2.xlsx]

## Sheet: Table S2
Table S2. 95 CRC risk-associated variants obtained from the meta-analysis for CRC risk alleles performed by Huyghe et al. and used in this study.
Locus	rsID lead variant	Variant	Gene	Chr.	Position (Build 37)	Risk allele	Other allele	Beta	R2 (fCRC)	Illumina Global Screening Array-24 v2.0	Infinium OncoArray-500K
1p36.12	¥rs72647484	chr1:g.22587728T>C	WNT4; CDC42	1	22587728	T	C	0.0504	0.73	Imputed	Imputed
1p34.3	rs4360494	chr1:g.38455891G>C	FHL3	1	38455891	G	C	0.0379	0.95	Imputed	Imputed
1p32.3	rs12144319	chr1:g.55246035T>C	TTC22; PCSK9	1	55246035	C	T	0.0661	0.7	Imputed	Imputed
1q25.3	¥ ¥rs6678517	chr1:g.183002639A>G	LAMC1	1	183002639	A	G	0.073	0.99	Imputed	Genotyped
1q41	rs17011141	chr1:g.222112634A>G	DUSP10	1	222112634	G	A	0.0877	1	Genotyped	Genotyped
2q24.2	rs448513	chr2:g.159964552T>C	MARCH7; TANC1	2	159964552	C	T	0.0054	0.83	Imputed	Imputed
2q33.1	rs11884596	chr2:g.199612407T>C	SATB2	2	199612407	C	T	0.0342	0.89	Imputed	Imputed
2q33.1	rs983402	chr2:g.199781586T>C	SATB2	2	199781586	T	C	0.0622	0.98	Imputed	Imputed
2q35	rs3731861	chr2:g.219191256T>C	PNKD; TMBIM1	2	219191256	T	C	0.0613	0.8	Imputed	Imputed
3p22.1	*, ¥ ¥rs35470271	chr3:g.40915239A>G	AC099560.1, AC099541.1	3	40915239	G	A	0.0994	0.19	Excluded	Genotyped
3p14.1	rs6781752	chr3:g.66365163G>A	LRIG1	3	66365163	A	G	0.0597	0.86	Imputed	Imputed
3q13.2	rs72942485	chr3:g.112999560G>A	BOC	3	112999560	G	A	0.0545	0.9	Imputed	Genotyped
3q22.2	rs10049390	chr3:g.133701119G>A	SLCO2A1	3	133701119	A	G	0.0455	1	Genotyped	Imputed
3q26.2	¥ ¥rs9876206	chr3:g.169517436C>T	TERC; MYNN	3	169517436	C	T	0.0453	0.95	Imputed	Imputed
4q22.2	rs13149359	chr4:g.94938618C>A	ATOH1; SMARCAD1; BMPR1B	4	94938618	A	C	0.052	0.9	Imputed	Imputed
4q24	rs1391441	chr4:g.106128760G>A	TET2	4	106128760	A	G	0.0148	0.99	Imputed	Genotyped
4q31.21	rs11727676	chr4:g.145659064T>C	HHIP	4	145659064	C	T	0.0093	0.75	Imputed	Genotyped
5p15.33	rs78368589	chr5:g.1240204C>T	TERT; CLPTM1L	5	1240204	T	C	0.0786	0.92	Imputed	Imputed
5p15.33	rs2735940	chr5:g.1296486A>G	TERT; CLPTM1L	5	1296486	G	A	0.0865	1	Genotyped	Imputed
5p13.1	rs7708610	chr5:g.40102443G>A	LINC00603; PTGER4	5	40102443	A	G	0.0384	0.94	Imputed	Imputed
5p13.1	rs12514517	chr5:g.40280076G>A	LINC00603; PTGER4	5	40280076	A	G	0.1013	0.81	Imputed	Imputed
5q21.1	*rs145364999	chr5:g.98206082T>A	CHD1	5	98206082	T	A	0.3496	0.46	Excluded	Imputed
5q22.2	*rs755229494	chr5:g.112097351A>G	APC	5	112097351	G	A	0.6286	0.32	Excluded	Imputed
5q31.1	rs4976270	chr5:g.134467220C>T	PITX1; H2AFY	5	134467220	C	T	0.0693	0.89	Imputed	Imputed
6p21.33	rs2516420	chr6:g.31449620C>T	HLA-B; MICA; MICB; NFKBIL1; TNF	6	31449620	C	T	0.1091	0.99	Imputed	Imputed
6p21.32	rs9271695	chr6:g.32593080A>G	HLA-DRB1; HLA-DQA1	6	32593080	G	A	0.0889	0.98	Genotyped	Imputed
6p21.31	rs16878812	chr6:g.35569562A>G	FKBP5; TEAD3	6	35569562	A	G	0.0778	0.95	Imputed	Genotyped
6p21.2	¥ ¥rs9470361	chr6:g.36623379G>A	CDKN1A	6	36623379	A	G	0.054	1	Genotyped	Genotyped
6p21.1	rs62396735	chr6:g.41702582C>T	TFEB	6	41702582	C	T	0.033	0.86	Imputed	Imputed
6p12.1	rs62404966	chr6:g.55712124C>T	BMP5	6	55712124	C	T	0.0724	0.92	Imputed	Genotyped
7p13	rs12672022	chr7:g.45136423T>C	MYO1G; SNHG15; CCM2; TBRG4	7	45136423	T	C	0.0067	0.95	Imputed	Imputed
8q23.3	¥rs16892766	chr8:g.117630683A>C	EIF3H	8	117630683	C	A	0.2099	1	Genotyped	Genotyped
8q23.3	rs6469654	chr8:g.117632965G>C	EIF3H, AC105177.1	8	117632965	G	C	0.0677	0.86	Imputed	Imputed
8q24.11	rs117079142	chr8:g.117790914C>A	UTP23	8	117790914	A	C	0.1139	0.74	Imputed	Imputed
8q24.21	¥rs6983267	chr8:g.128413305G>T	MYC	8	128413305	G	T	0.1052	0.97	Imputed	Genotyped
8q24.21	rs4313119	chr8:g.128571855G>T	MYC	8	128571855	G	T	0.0518	0.69	Imputed	Genotyped
9p21.3	rs1537372	chr9:g.22103183G>T	ANRIL; CDKN2A; CDKN2B	9	22103183	G	T	0.012	0.94	Imputed	Imputed
9q22.33	rs34405347	chr9:g.101679752T>G	GALNT12; TGFBR1	9	101679752	T	G	0.0089	0.63	Imputed	Genotyped
9q31.3	rs10980628	chr9:g.113671403T>C	LPAR1	9	113671403	C	T	0.0511	0.67	Imputed	Imputed
10p14	¥ ¥rs11255841	chr10:g.8739580T>A	GATA3	10	8739580	T	A	0.1064	0.86	Imputed	Imputed
10q11.23	rs10821907	chr10:g.52648454C>T	A1CF; PRKG1	10	52648454	C	T	0.073	0.85	Imputed	Imputed
10q22.3	¥rs704017	chr10:g.80819132A>G	ZMIZ1-AS1; ZMIZ1; POLR3A	10	80819132	G	A	0.0765	1	Genotyped	Imputed
10q24.2	¥rs11190164	chr10:g.101351704A>G	SnoU13; COX15; CNNM1; WNT8B; NKX2-3	10	101351704	G	A	0.0889	1	Genotyped	Genotyped
10q25.2	¥ ¥rs12246635	chr10:g.114288619T>C	VTI1A	10	114288619	C	T	0.0975	0.49	Imputed	Imputed
10q25.2	rs11196170	chr10:g.114722621G>A	TCF7L2	10	114722621	A	G	0.0527	0.93	Imputed	Imputed
11q12.2	¥ ¥rs174533	chr11:g.61549025G>A	MYRF; FEN1; FADS1	11	61549025	G	A	0.0636	0.99	Imputed	Genotyped
11q13.4	¥ ¥rs7121958	chr11:g.74280012T>G	POLD3	11	74280012	G	T	0.078	0.82	Imputed	Imputed
11q13.4	rs61389091	chr11:g.74427921C>T	POLD3	11	74427921	C	T	0.1934	0.91	Imputed	Imputed
11q22.1	rs2186607	chr11:g.101656397T>A	YAP1	11	101656397	T	A	0.0483	1	Imputed	Imputed
11q23.1	¥ ¥rs3087967	chr11:g.111156836T>C	c11orf53; COLCA1; COLCA2	11	111156836	T	C	0.1122	0.92	Imputed	Genotyped
12p13.32	rs35808169	chr12:g.4368607T>C	CCND2	12	4368607	C	T	0.089	0.93	Imputed	Imputed
12p13.32	¥rs3217810	chr12:g.4388271C>T	CCND2	12	4388271	T	C	0.1181	0.52	Imputed	Genotyped
12p13.32	rs3217874	chr12:g.4400808C>T	CCND2	12	4400808	T	C	0.0453	0.98	Imputed	Genotyped
12p13.31	rs2250430	chr12:g.6421174A>T	CD9	12	6421174	T	A	0.0597	0.59	Imputed	Imputed
12p13.2	rs2710310	chr12:g.12035649C>T	ETV6	12	12035649	C	T	0.0145	0.94	Imputed	Genotyped
12q12	rs11610543	chr12:g.43134191A>G	PRICKLE1; YAF2	12	43134191	G	A	0.0474	0.53	Imputed	Imputed
12q13.12	rs12372718	chr12:g.51171090A>G	DIP2B; ATF1	12	51171090	G	A	0.0896	0.88	Imputed	Genotyped
12q13.3	rs4759277	chr12:g.57533690C>A	STAT6; LRP1; NAB2	12	57533690	A	C	0.0285	1	Imputed	Genotyped
12q24.12	¥ ¥rs597808	chr12:g.111973358A>G	SH2B3	12	111973358	G	A	0.0737	0.94	Imputed	Imputed
12q24.21	rs7300312	chr12:g.115890922T>C	MED13L	12	115890922	C	T	0.066	0.92	Imputed	Genotyped
13q13.2	**rs9537756	chr13:g.34092164C>T	STARD13; RFC3	13	34092164	C	T	0.0468	0.93	Imputed	Imputed
13q13.3	rs7333607	chr13:g.37462010A>G	SMAD9	13	37462010	G	A	0.0758	0.47	Imputed	Imputed
13q22.1	rs78341008	chr13:g.73791554T>C	KLF5	13	73791554	C	T	0.0109	0.67	Imputed	Imputed
13q34	rs8000189	chr13:g.111075881C>T	COL4A2; COL4A1; RAB20	13	111075881	T	C	0.0473	0.89	Imputed	Imputed
14q22.2	rs35107139	chr14:g.54419106A>C	BMP4	14	54419106	C	A	0.0912	0.99	Genotyped	Genotyped
14q22.2	rs4901473	chr14:g.54445157G>A	ATP5F1CP1, BMP4	14	54445157	G	A	0.0465	0.75	Imputed	Genotyped
14q23.1	¥rs17094983	chr14:g.59189361G>A	DACT1	14	59189361	G	A	0.0062	0.91	Imputed	Genotyped
15q13.3	rs12708491	chr15:g.32992836G>A	SCG5, AC090877.2	15	32992836	G	A	0.0464	1	Genotyped	Genotyped
15q13.3	rs2293581	chr15:g.33010736G>A	GREM1, AC090877.2	15	33010736	A	G	0.1248	1	Genotyped	Genotyped
15q13.3	rs17816465	chr15:g.33156386G>A	GREM1	15	33156386	A	G	0.069	0.71	Imputed	Genotyped
15q22.33	rs56324967	chr15:g.67402824T>C	SMAD3	15	67402824	C	T	0.0689	0.57	Imputed	Imputed
16q22.1	rs9924886	chr16:g.68743939A>C	CDH1	16	68743939	A	C	0.055	0.92	Imputed	Genotyped
16q23.2	rs9930005	chr16:g.80043258C>A	MAF	16	80043258	C	A	0.0061	0.95	Imputed	Imputed
16q24.1	rs12149163	chr16:g.86339315T>C	LOC146513; LINC00917; FOXL1	16	86339315	T	C	0.0487	0.81	Imputed	Imputed
16q24.1	¥ ¥rs62042090	chr16:g.86703949C>T	FOXL1	16	86703949	T	C	0.0481	0.91	Imputed	Imputed
17p13.3	rs4968127	chr17:g.809643G>A	NXN	17	809643	G	A	0.0514	1	Genotyped	Genotyped
17p12	rs1078643	chr17:g.10707241G>A	LINC00675	17	10707241	A	G	0.0747	0.73	Imputed	Imputed
17q24.3	rs983318	chr17:g.70413253G>A	LINC00673	17	70413253	A	G	0.0397	0.94	Imputed	Genotyped
17q25.3	rs75954926	chr17:g.81061048A>G	RAB40B; METRNL	17	81061048	G	A	0.0882	0.88	Imputed	Imputed
18q21.1	¥ ¥rs11874392	chr18:g.46453156A>T	SMAD7	18	46453156	A	T	0.1606	0.99	Imputed	Imputed
19p13.11	rs34797592	chr19:g.16417198C>T	KLF2	19	16417198	T	C	0.0824	0.95	Imputed	Imputed
19q13.11	rs28840750	chr19:g.33519927T>G	RHPN2; GPATCH1	19	33519927	T	G	0.1939	0.76	Imputed	Imputed
19q13.2	rs1963413	chr19:g.41871573G>A	TGFB1; B9D2	19	41871573	A	G	0.0441	0.97	Imputed	Imputed
19q13.43	rs73068325	chr19:g.59079096C>T	TRIM28	19	59079096	T	C	0.0066	0.45	Imputed	Imputed
20p12.3	¥ ¥rs189583	chr20:g.6376457G>C	BMP2	20	6376457	G	C	0.0795	1	Imputed	Imputed
20p12.3	rs994308	chr20:g.6603622C>T	BMP2	20	6603622	C	T	0.0626	0.92	Imputed	Genotyped
20p12.3	¥rs4813802	chr20:g.6699595T>G	BMP2	20	6699595	G	T	0.0819	0.84	Imputed	Genotyped
20p12.3	rs28488	chr20:g.6762221C>T	BMP2	20	6762221	T	C	0.0714	0.76	Imputed	Genotyped
20p12.3	rs11087784	chr20:g.7740976A>G	HAO1	20	7740976	G	A	0.0874	0.59	Imputed	Genotyped
20q11.22	rs6058093	chr20:g.33213196A>C	ITCH; DYNLRB1; MAP1LC3A; PIGU; TP53INP2	20	33213196	C	A	0.045	0.94	Imputed	Imputed
20q13.12	rs6031311	chr20:g.42666475C>T	TOX2; HNF4A	20	42666475	T	C	0.0362	0.59	Imputed	Genotyped
20q13.13	¥rs6066825	chr20:g.47340117A>G	PREX1	20	47340117	A	G	0.0719	1	Genotyped	Imputed
20q13.13	rs6063514	chr20:g.49055318C>T	PTPN1	20	49055318	C	T	0.0547	0.99	Imputed	Imputed
20q13.33	rs1741640	chr20:g.60932414T>C	LAMA5; RPS21	20	60932414	C	T	0.1146	0.82	Imputed	Imputed
20q13.33	rs2738783	chr20:g.62308612T>G	TNFRSF6B; RTEL1	20	62308612	T	G	0.006	0.95	Imputed	Genotyped
* Variants excluded from the analysis due to low imputation quality (R2 <0.3 when considering fCRC, sporadic CRC and control samples)
** Named as rs377429877 by Hughe et al. (2019)
¥ Variants included in the study performed by Arnau-Collell et al. (2020)
¥ ¥ Variants in LD (R2>0.8) with the variants studied by Arnau-Collell et al. (2020)
